# Supplementary material for: Machine Learning Made Easy (MLme): a comprehensive toolkit for machine learning–driven data analysis
Source: Gigascience. 2024 Jan 11;13:giad111. doi: 10.1093/gigascience/giad111 (PMC10783149; doi:10.1093/gigascience/giad111)
Supplement: giad111_Supplemental_Files [file giad111_supplemental_files.zip]

Archive with 2 entries (2 files):
- figure-suppl_rev_3.pdf
- supplementary_rev_4.docx
